# Supplementary material for: The Evolution of Molecular Compatibility between Bacteriophage ΦX174 and its Host
Source: Sci Rep. 2018 May 29;8:8350. doi: 10.1038/s41598-018-25914-7 (PMC5974221; doi:10.1038/s41598-018-25914-7)
Supplement: Supplementary file 2 — Table S1 [file 41598_2018_25914_MOESM2_ESM.xlsx]

## Sheet: S
Codon changes observed within the S line (relative to the Anc codon) over the course of the selection experiment. The positions initially engineered are indicated by the asterisks. The codon as well as the NRSCU value (see Methods) is listed for each transfer assayed. Nucleotide changes are indicated in red; nonsynonymous mutations are highlighted in blue.
Codon #	Anc	AA	NRSCU	Transfer
	Codon			0		1		5		11		21		35
1*	CGT	Arg	0.691552	CGC	0.300589	CGC	0.300589	CGC	0.300589	CGT	0.691552	CGT	0.691552	CGT	0.691552
2*	CCT	Pro	0.151515	CCA	0.121212	CCA	0.121212	CCA	0.121212	CCA	0.121212	CCG	0.718615	CCG	0.718615
3	TTA	Leu	0.0201794	TTA	0.0201794	TTA	0.0201794	TTG	0.0381166	TTG	0.0381166	TTG	0.0381166	TTG	0.0381166
4*	CTT	Leu	0.0470852	TTA	0.0201794	TTA	0.0201794	TTA	0.0201794	TTG	0.0381166	TTG	0.0381166	TTG	0.0381166
5*	GTC	Val	0.0725126	GTG	0.118044	GTG	0.118044	GTG	0.118044	GTG	0.118044	GTG	0.118044	GTG	0.118044
6	ATG	Met	1	ATG	1	ATG	1	ATG	1	ATG	1	ATG	1	ATG	1
7	CGC	Arg	0.300589	CGC	0.300589	CGA	0	CGA	0	CGA	0	CGA	0	CGC	0.300589
8*	TCT	Ser	0.41573	TCC	0.254682	TCC	0.254682	TCC	0.254682	TCC	0.254682	TCC	0.254682	TCC	0.254682
9	AAT	Asn	0.115207	AAT	0.115207	AAT	0.115207	AAC	0.884793	AAT	0.115207	AAT	0.115207	AAT	0.115207
10*	CTC	Leu	0.0381166	TTA	0.0201794	TTA	0.0201794	TTA	0.0201794	TTA	0.0201794	TTA	0.0201794	TTA	0.0201794
11	TGG	Trp	1	TGG	1	TGG	1	TGG	1	TGG	1	TGG	1	TGG	1
12	GCA	Ala	0.270538	GCA	0.270538	GCA	0.270538	GCA	0.270538	GCA	0.270538	GCA	0.270538	GCA	0.270538
13*	TCT	Ser	0.41573	TCC	0.254682	TCC	0.254682	TCC	0.254682	TCT	0.41573	TCT	0.41573	TCT	0.41573
14*	GGC	Gly	0.350649	GGA	0.00556586	GGA	0.00556586	GGA	0.00556586	GGA	0.00556586	GGA	0.00556586	GGA	0.00556586
15	TAT	Tyr	0.25	TAT	0.25	TAT	0.25	TAC	0.75	TAC	0.75	TAC	0.75	TAC	0.75
16	GAT	Asp	0.333333	GAT	0.333333	GAT	0.333333	GAT	0.333333	GAC	0.666667	GAC	0.666667	GAC	0.666667
17*	GTT	Val	0.524452	GTG	0.118044	GTG	0.118044	GTG	0.118044	GTG	0.118044	GTA	0.284992	GTA	0.284992
18	GAT	Asp	0.333333	GAT	0.333333	GAT	0.333333	GAC	0.666667	GAC	0.666667	GAC	0.666667	GAC	0.666667
19	GGA	Gly	0.00556586	GGA	0.00556586	GGA	0.00556586	GGA	0.00556586	GGA	0.00556586	GGA	0.00556586	GGA	0.00556586
20*	ACT	Thr	0.460641	ACG	0.0466472	ACG	0.0466472	ACG	0.0466472	ACT	0.460641	ACT	0.460641	ACT	0.460641
21*	GAC	Asp	0.666667	GAT	0.333333	GAT	0.333333	GAT	0.333333	GAT	0.333333	GAT	0.333333	GAT	0.333333
22	CAA	Gln	0.18894	CAA	0.18894	CAA	0.18894	CAC	0.706349	CAC	0.706349	CAC	0.706349	CAC	0.706349

## Sheet: E1
Codon changes observed within the E1 line (relative to the Anc codon) over the course of the selection experiment. The positions initially engineered are indicated by the asterisks. The codon as well as the NRSCU value (see Methods) is listed for each transfer assayed. Nucleotide changes are indicated in red; nonsynonymous mutations are highlighted in blue.
Codon #	Anc	AA	NRSCU	Transfer
	Codon			0		1		5		11		21		35
1*	CGT	Arg	0.691552	CGC	0.300589	CGC	0.300589	CGC	0.300589	CGC	0.300589	CGT	0.691552	CGT	0.691552
2*	CCT	Pro	0.151515	CCA	0.121212	CCA	0.121212	CCA	0.121212	CCA	0.121212	CCT	0.1515	CCT	0.1515
3	TTA	Leu	0.0201794	TTA	0.0201794	TTA	0.0201794	TTA	0.0201794	TTA	0.0201794	TTA	0.0201794	TTA	0.0201794
4*	CTT	Leu	0.0470852	TTA	0.0201794	TTA	0.0201794	TTA	0.0201794	TTA	0.0201794	TTA	0.0201794	TTA	0.0201794
5*	GTC	Val	0.0725126	GTG	0.118044	GTG	0.118044	GTG	0.118044	GTG	0.118044	GTA	0.284992	GTA	0.284992
6	ATG	Met	1	ATG	1	ATG	1	ATG	1	ATG	1	ATG	1	ATG	1
7*	CGC	Arg	0.300589	TTA	0.0201794	TTA	0.0201794	TTA	0.0201794	TTA	0.0201794	TTA	0.0201794	TTA	0.0201794
8*	TCT	Ser	0.41573	TCC	0.254682	TCC	0.254682	TCC	0.254682	TCC	0.254682	TCT	0.41573	TCT	0.41573
9	AAT	Asn	0.115207	AAT	0.115207	AAC	0.884793	AAC	0.884793	AAC	0.884793	AAT	0.115207	AAT	0.115207
10*	CTC	Leu	0.0381166	TTA	0.0201794	TTA	0.0201794	TTA	0.0201794	TTA	0.0201794	TTA	0.0201794	TTG	0.0381166
11	TGG	Trp	1	TGG	1	TGG	1	TGG	1	TGG	1	TGG	1	TGG	1
12	GCA	Ala	0.270538	GCA	0.270538	GCA	0.270538	GCA	0.270538	GCA	0.270538	GCA	0.270538	GCT	0.4603
13*	TCT	Ser	0.41573	TCC	0.254682	TCC	0.254682	TCT	0.41573	TCT	0.41573	TCT	0.41573	TCT	0.41573
14*	GGC	Gly	0.350649	GGA	0.00556586	GGA	0.00556586	GGA	0.00556586	GGA	0.00556586	GGC	0.3506	GGC	0.3506
15	TAT	Tyr	0.25	TAT	0.25	TAT	0.25	TAT	0.25	TAT	0.25	TAC	0.75	TAC	0.75
16	GAT	Asp	0.333333	GAT	0.333333	GAT	0.333333	GAT	0.333333	GAT	0.333333	GAT	0.333333	GAT	0.333333
17*	GTT	Val	0.524452	GTG	0.118044	GTG	0.118044	GTG	0.118044	GTT	0.5245	GTT	0.5245	GTT	0.5245
18	GAT	Asp	0.333333	GAT	0.333333	GAT	0.333333	GAC	0.666667	GAT	0.333333	GAT	0.333333	GAT	0.333333
19	GGA	Gly	0.00556586	GGA	0.00556586	GGA	0.00556586	GGA	0.00556586	GGA	0.00556586	GGA	0.00556586	GGA	0.00556586
20*	ACT	Thr	0.460641	ACG	0.0466472	ACG	0.0466472	ACG	0.0466472	ACG	0.0466472	ACG	0.0466472	ACG	0.0466472
21*	GAC	Asp	0.666667	GAT	0.333333	GAT	0.333333	GAT	0.333333	GAT	0.333333	GAG	0.2489	GAG	0.2489
22	CAA	Gln	0.18894	CAA	0.18894	CAA	0.18894	CAA	0.18894	CAA	0.18894	CAA	0.18894	CAA	0.18894

## Sheet: E2
Codon changes observed within the E2 line (relative to the Anc codon) over the course of the selection experiment. The positions initially engineered are indicated by the asterisks. The codon as well as the NRSCU value (see Methods) is listed for each transfer assayed. Nucleotide changes are indicated in red; nonsynonymous mutations are highlighted in blue.
Codon #	Anc	AA	NRSCU	Transfer
	Codon			0		1		5		11		21		35
1*	CGT	Arg	0.691552	CGC	0.300589	CGC	0.300589	CGC	0.300589	CGT	0.691552	CGT	0.691552	CGT	0.691552
2*	CCT	Pro	0.151515	CCA	0.121212	CCA	0.121212	CCT	0.1515	CCT	0.1515	CCT	0.1515	CCA	0.121212
3	TTA	Leu	0.0201794	TTA	0.0201794	TTA	0.0201794	TTG	0.0381166	TTG	0.0381166	TTG	0.0381166	TTG	0.0381166
4*	CTT	Leu	0.0470852	TTA	0.0201794	TTA	0.0201794	TTA	0.0201794	TTG	0.0381166	TTA	0.0201794	TTA	0.0201794
5*	GTC	Val	0.0725126	GTG	0.118044	GTG	0.118044	GTG	0.118044	GTG	0.118044	GTG	0.118044	GTG	0.118044
6	ATG	Met	1	ATG	1	ATG	1	ATG	1	ATG	1	ATG	1	ATG	1
7*	CGC	Arg	0.300589	TTA	0.0201794	TTA	0.0201794	TTA	0.0201794	TTA	0.0201794	TTA	0.0201794	TTA	0.0201794
8*	TCT	Ser	0.41573	TCC	0.254682	TCC	0.254682	TCT	0.41573	TCT	0.41573	TCT	0.41573	TCT	0.41573
9	AAT	Asn	0.115207	AAT	0.115207	AAT	0.115207	AAC	0.884793	AAT	0.115207	AAC	0.884793	AAC	0.884793
10*	CTC	Leu	0.0381166	TTA	0.0201794	TTA	0.0201794	TTA	0.0201794	TTT	0.2216	TTA	0.0201794	TTA	0.0201794
11	TGG	Trp	1	TGG	1	TGG	1	TGG	1	TGC	0.6207	TGG	1	TGG	1
12	GCA	Ala	0.270538	GCA	0.270538	GCA	0.270538	GCA	0.270538	GCT	0.4603	GCA	0.270538	GCA	0.270538
13*	TCT	Ser	0.41573	TCC	0.254682	TCC	0.254682	TCC	0.254682	TCT	0.41573	TCT	0.41573	TCT	0.41573
14*	GGC	Gly	0.350649	GGA	0.00556586	GGA	0.00556586	GGA	0.00556586	GGA	0.00556586	GGA	0.00556586	GGA	0.00556586
15	TAT	Tyr	0.25	TAT	0.25	TAT	0.25	TAC	0.75	TAC	0.75	TAC	0.75	TAC	0.75
16	GAT	Asp	0.333333	GAT	0.333333	GAT	0.333333	GAT	0.333333	GAG	0.2489	GAT	0.333333	GAT	0.333333
17*	GTT	Val	0.524452	GTG	0.118044	GTG	0.118044	GTG	0.118044	GTG	0.118044	GTG	0.118044	GTG	0.118044
18	GAT	Asp	0.333333	GAT	0.333333	GAT	0.333333	GAT	0.333333	GAC	0.666667	GAC	0.666667	GAC	0.666667
19	GGA	Gly	0.00556586	GGA	0.00556586	GGA	0.00556586	GGA	0.00556586	GGA	0.00556586	GGA	0.00556586	GGA	0.00556586
20*	ACT	Thr	0.460641	ACG	0.0466472	ACG	0.0466472	ACG	0.0466472	ACT	0.460641	ACT	0.460641	ACT	0.460641
21*	GAC	Asp	0.666667	GAT	0.333333	GAT	0.333333	GAT	0.333333	GAT	0.333333	GAT	0.333333	GAC	0.666667
22	CAA	Gln	0.18894	CAA	0.18894	CAA	0.18894	CAT	0.2937	CAT	0.2937	CAT	0.2937	CAT	0.2937

## Sheet: E3
Codon changes observed within the E3 line (relative to the Anc codon) over the course of the selection experiment. The positions initially engineered are indicated by the asterisks. The codon as well as the NRSCU value (see Methods) is listed for each transfer assayed. Nucleotide changes are indicated in red; nonsynonymous mutations are highlighted in blue.
Codon #	Anc	AA	NRSCU	Transfer
	Codon			0		1		5		11		21		35
1*	CGT	Arg	0.691552	CGC	0.300589	CGC	0.300589	CGC	0.300589	CGC	0.300589	CGT	0.691552	CGT	0.691552
2*	CCT	Pro	0.151515	CCA	0.121212	CCA	0.121212	CCA	0.121212	CCT	0.1515	CCT	0.1515	CCT	0.1515
3	TTA	Leu	0.0201794	TTA	0.0201794	TTA	0.0201794	TTA	0.0201794	TTA	0.0201794	TTG	0.0381166	TTG	0.0381166
4*	CTT	Leu	0.0470852	TTA	0.0201794	TTA	0.0201794	TTA	0.0201794	TTA	0.0201794	TTA	0.0201794	TTA	0.0201794
5*	GTC	Val	0.0725126	GTG	0.118044	GTG	0.118044	GTG	0.118044	GTG	0.118044	GTG	0.118044	GTG	0.118044
6	ATG	Met	1	ATG	1	ATG	1	ATG	1	ATG	1	ATG	1	ATG	1
7*	CGC	Arg	0.300589	TTA	0.0201794	TTA	0.0201794	TTA	0.0201794	TTT	0.2216	TTT	0.2216	TTT	0.2216
8*	TCT	Ser	0.41573	TCC	0.254682	TCC	0.254682	TCT	0.41573	TCT	0.41573	TCT	0.41573	TCT	0.41573
9	AAT	Asn	0.115207	AAT	0.115207	AAT	0.115207	AAC	0.884793	AAT	0.115207	AAT	0.115207	AAT	0.115207
10*	CTC	Leu	0.0381166	TTA	0.0201794	TTA	0.0201794	TTA	0.0201794	TTA	0.0201794	TTA	0.0201794	TTA	0.0201794
11	TGG	Trp	1	TGG	1	TGG	1	TGG	1	TGC	0.6207	TGC	0.6207	TGC	0.6207
12	GCA	Ala	0.270538	GCA	0.270538	GCA	0.270538	GCT	0.4603	GCT	0.4603	GCT	0.4603	GCT	0.4603
13*	TCT	Ser	0.41573	TCC	0.254682	TCC	0.254682	TCT	0.41573	TCT	0.41573	TCT	0.41573	TCT	0.41573
14*	GGC	Gly	0.350649	GGA	0.00556586	GGA	0.00556586	GGA	0.00556586	GGC	0.3506	GGC	0.3506	GGC	0.3506
15	TAT	Tyr	0.25	TAT	0.25	TAT	0.25	TAT	0.25	TAC	0.75	TAC	0.75	TAC	0.75
16	GAT	Asp	0.333333	GAT	0.333333	GAT	0.333333	GAC	0.666667	GAC	0.666667	GAC	0.666667	GAC	0.666667
17*	GTT	Val	0.524452	GTG	0.118044	GTG	0.118044	GTG	0.118044	GTG	0.118044	GTG	0.118044	GTG	0.118044
18	GAT	Asp	0.333333	GAT	0.333333	GAT	0.333333	GAT	0.333333	GAC	0.666667	GAC	0.666667	GAC	0.666667
19	GGA	Gly	0.00556586	GGA	0.00556586	GGA	0.00556586	GGA	0.00556586	GGA	0.00556586	GGA	0.00556586	GGG	0.0148
20*	ACT	Thr	0.460641	ACG	0.0466472	ACG	0.0466472	ACG	0.0466472	ACG	0.0466472	ACG	0.0466472	ACG	0.0466472
21*	GAC	Asp	0.666667	GAT	0.333333	GAT	0.333333	GAT	0.333333	GAT	0.333333	GAC	0.666667	GAC	0.666667
22	CAA	Gln	0.18894	CAA	0.18894	CAA	0.18894	CAA	0.18894	CAA	0.18894	CAA	0.18894	CAA	0.18894

## Sheet: E4
Codon changes observed within the E4 line (relative to the Anc codon) over the course of the selection experiment. The positions initially engineered are indicated by the asterisks. The codon as well as the NRSCU value (see Methods) is listed for each transfer assayed. Nucleotide changes are indicated in red; nonsynonymous mutations are highlighted in blue.
Codon #	Anc	AA	NRSCU	Transfer
	Codon			0		1		5		11		21		35
1*	CGT	Arg	0.691552	CGC	0.300589	CGC	0.300589	CGC	0.300589	CGC	0.300589	CGT	0.691552	CGT	0.691552
2*	CCT	Pro	0.151515	CCA	0.121212	CCA	0.121212	CCA	0.121212	CCT	0.1515	CCT	0.1515	CCT	0.1515
3	TTA	Leu	0.0201794	TTA	0.0201794	TTA	0.0201794	TTA	0.0201794	TTA	0.0201794	TTA	0.0201794	TTG	0.0381166
4*	CTT	Leu	0.0470852	TTA	0.0201794	TTA	0.0201794	TTA	0.0201794	TTA	0.0201794	TTA	0.0201794	TTA	0.0201794
5*	GTC	Val	0.0725126	GTG	0.118044	GTG	0.118044	GTG	0.118044	GTG	0.118044	GTG	0.118044	GTG	0.118044
6	ATG	Met	1	ATG	1	ATG	1	ATG	1	ATG	1	ATG	1	ATG	1
7*	CGC	Arg	0.300589	TTA	0.0201794	TTA	0.0201794	TTA	0.0201794	TTA	0.0201794	TTA	0.0201794	TTA	0.0201794
8*	TCT	Ser	0.41573	TCC	0.254682	TCC	0.254682	TCC	0.254682	TCC	0.254682	TCT	0.41573	TCT	0.41573
9	AAT	Asn	0.115207	AAT	0.115207	AAT	0.115207	AAT	0.115207	AAT	0.115207	AAT	0.115207	AAT	0.115207
10*	CTC	Leu	0.0381166	TTA	0.0201794	TTA	0.0201794	TTA	0.0201794	TTA	0.0201794	TTA	0.0201794	TTA	0.0201794
11	TGG	Trp	1	TGG	1	TGG	1	TGG	1	TGG	1	TGG	1	TGG	1
12	GCA	Ala	0.270538	GCA	0.270538	GCA	0.270538	GCA	0.270538	GCT	0.4603	GCT	0.4603	GCT	0.4603
13*	TCT	Ser	0.41573	TCC	0.254682	TCC	0.254682	TCT	0.41573	TCT	0.41573	TCT	0.41573	TTT	0.2216
14*	GGC	Gly	0.350649	GGA	0.00556586	GGA	0.00556586	GGA	0.00556586	GGA	0.00556586	GGA	0.00556586	GGA	0.00556586
15	TAT	Tyr	0.25	TAT	0.25	TAT	0.25	TAT	0.25	TAT	0.25	TAT	0.25	TAT	0.25
16	GAT	Asp	0.333333	GAT	0.333333	GAT	0.333333	GAT	0.333333	GAT	0.333333	GAT	0.333333	GAT	0.333333
17*	GTT	Val	0.524452	GTG	0.118044	GTG	0.118044	GTG	0.118044	GTG	0.118044	GTT	0.5245	GTT	0.5245
18	GAT	Asp	0.333333	GAT	0.333333	GAT	0.333333	GAT	0.333333	GAT	0.333333	GAC	0.666667	GAC	0.666667
19	GGA	Gly	0.00556586	GGA	0.00556586	GGA	0.00556586	GGA	0.00556586	GGT	0.6289	GGT	0.6289	GGT	0.6289
20*	ACT	Thr	0.460641	ACG	0.0466472	ACG	0.0466472	ACT	0.460641	ACT	0.460641	ACT	0.460641	ACT	0.460641
21*	GAC	Asp	0.666667	GAT	0.333333	GAT	0.333333	GAT	0.333333	GAT	0.333333	GAT	0.333333	GAT	0.333333
22	CAA	Gln	0.18894	CAA	0.18894	CAA	0.18894	CAA	0.18894	CAA	0.18894	CAA	0.18894	CAA	0.18894
