# Supplementary material for: The Evolution of Molecular Compatibility between Bacteriophage ΦX174 and its Host
Source: Sci Rep. 2018 May 29;8:8350. doi: 10.1038/s41598-018-25914-7 (PMC5974221; doi:10.1038/s41598-018-25914-7)
Supplement: Supplementary file 3 — Table S2 [file 41598_2018_25914_MOESM3_ESM.xlsx]

## Sheet: J1
Codon changes observed within the J1 lines (relative to the Anc codon) over the course of the selection experiment. The positions initially engineered are indicated by the asterisks. The codon as well as the NRSCU value (see Methods) is listed for each transfer assayed. Nucleotide changes are indicated in red; nonsynonymous mutations are highlighted in blue.
Codon #	Anc	AA	NRSCU	Transfer
	Codon			0		1		5		11		21		35		50
1*	CAG	Gln	0.8111	CAA	0.1889	CAA	0.1889	CAA	0.1889	CAT	0.2937	CAT	0.2937	CAT	0.2937	CAT	0.2937
2*	CCG	PRO	0.7186	CCC	0.0087	CCC	0.0087	CCA	0.1212	CCA	0.1212	CCA	0.1212	CCA	0.1212	CCA	0.1212
3	TTG	LEU	0.0381	TTG	0.0381	TTG	0.0381	TTG	0.0381	TTT	0.2216	TTT	0.2216	TTT	0.2216	TTT	0.2216
4*	CGA	ARG	0	CGC	0.3006	CGC	0.3006	CGC	0.3006	CGC	0.3006	CGC	0.3006	CGC	0.3006	CGC	0.3006
5	GGT	GLY	0.6289	GGT	0.6289	GGT	0.6289	GGT	0.6289	GGT	0.6289	GGT	0.6289	GGT	0.6289	GGT	0.6289
6*	ACT	THR	0.4606	ACA	0.0437	ACA	0.0437	ACC	0.8848	ACC	0.8848	ACC	0.8848	ACC	0.8848	ACC	0.8848
7*	AAA	LYS	0.7243	AAG	0.2757	AAG	0.2757	AAG	0.2757	AAA	0.7243	AAA	0.7243	AAA	0.7243	AAA	0.7243
8*	GGC	GLY	0.3506	GGT	0.6289	GGT	0.6289	GGT	0.6289	GGT	0.6289	GGC	0.3506	GGT	0.6289	GGT	0.6289
9	AAG	LYS	0.2757	AAG	0.2757	AAG	0.2757	AAC	0.8848	AAC	0.8848	AAC	0.8848	AAC	0.8848	AAC	0.8848
10*	CGT	ARG	0.6916	CGC	0.3006	CGC	0.3006	CGC	0.3006	CGC	0.3006	CGC	0.3006	CGC	0.3006	CGC	0.3006
11*	AAA	LYS	0.7243	AAG	0.2757	AAG	0.2757	AAG	0.2757	AAG	0.2757	AAG	0.2757	AAG	0.2757	AAA	0.7243
12*	GGC	GLY	0.3506	GGT	0.6289	GGT	0.6289	GGT	0.6289	GGT	0.6289	GGT	0.6289	GGT	0.6289	GGT	0.6289
13*	GCT	ALA	0.4603	GCG	0.1926	GCG	0.1926	GCG	0.1926	GCA	0.2705	GCA	0.2705	GCA	0.2705	GCA	0.2705
14*	CGT	ARG	0.6916	CGC	0.3006	CGC	0.3006	CGC	0.3006	CGC	0.3006	CGC	0.3006	CGC	0.3006	CGC	0.3006
15	CTT	LEU	0.0471	CTT	0.0471	CTT	0.0471	CTC	0.0381	CTC	0.0381	CTC	0.0381	CTA	0.0022	CTA	0.0022
16	TGG	TRP	1	TGG	1	TGG	1	TGG	1	TGG	1	TGG	1	TGG	1	TGG	1
17	TAT	TYR	0.25	TAT	0.25	TAT	0.25	TAT	0.25	TAT	0.25	TAT	0.25	TAT	0.25	TAT	0.25
18*	GTA	VAL	0.285	GTG	0.118	GTG	0.118	GTG	0.118	GTG	0.118	GTG	0.118	GTG	0.118	GTG	0.118
19	GGT	GLY	0.6289	GGT	0.6289	GGT	0.6289	GGT	0.6289	GGT	0.6289	GGT	0.6289	GGT	0.6289	GGT	0.6289
20	GGT	GLY	0.6289	GGT	0.6289	GGT	0.6289	GGT	0.6289	GGT	0.6289	GGT	0.6289	GGT	0.6289	GGT	0.6289
21	CAA	GLN	0.1889	CAA	0.1889	CAA	0.1889	CAG	0.8111	CAG	0.8111	CAG	0.8111	CAG	0.8111	CAG	0.8111
22	CAA	GLN	0.1889	CAA	0.1889	CAA	0.1889	CAA	0.1889	CAA	0.1889	CAG	0.8111	CAG	0.8111	CAG	0.8111
23	TTT	PHE	0.2216	TTT	0.2216	TTT	0.2216	TTT	0.2216	TTT	0.2216	TTT	0.2216	TTA	0.0202	TTA	0.0202

## Sheet: J2
Codon changes observed within the J2 lines (relative to the Anc codon) over the course of the selection experiment. The positions initially engineered are indicated by the asterisks. The codon as well as the NRSCU value (see Methods) is listed for each transfer assayed. Nucleotide changes are indicated in red; nonsynonymous mutations are highlighted in blue.
Codon #	Anc	AA	NRSCU	Transfer
	Codon			0		1		5		11		21		35		50
1*	CAG	Gln	0.8111	CAA	0.1889	CAA	0.1889	CAA	0.1889	CAG	0.8111	CAG	0.8111	CAG	0.8111	CAG	0.8111
2*	CCG	PRO	0.7186	CCC	0.0087	CCC	0.0087	CCA	0.1212	CCA	0.1212	CCA	0.1212	CCA	0.1212	CCA	0.1212
3	TTG	LEU	0.0381	TTG	0.0381	TTG	0.0381	TTG	0.0381	TTG	0.0381	TTG	0.0381	TTT	0.2216	TTT	0.2216
4*	CGA	ARG	0	CGC	0.3006	CGC	0.3006	CTC	0.0381	CTC	0.0381	CTC	0.0381	CTC	0.0381	CTC	0.0381
5	GGT	GLY	0.6289	GGT	0.6289	GGT	0.6289	GGT	0.6289	GGT	0.6289	GGC	0.3506	GGC	0.3506	GGC	0.3506
6*	ACT	THR	0.4606	ACA	0.0437	ACA	0.0437	ACA	0.0437	ACA	0.0437	ACA	0.0437	ACA	0.0437	ACA	0.0437
7*	AAA	LYS	0.7243	AAG	0.2757	AAG	0.2757	AAA	0.7243	AAA	0.7243	AAA	0.7243	AAA	0.7243	AAA	0.7243
8*	GGC	GLY	0.3506	GGT	0.6289	GGT	0.6289	GGT	0.6289	GGT	0.6289	GGT	0.6289	GGT	0.6289	GGT	0.6289
9	AAG	LYS	0.2757	AAG	0.2757	AAG	0.2757	AAG	0.2757	AAG	0.2757	AAG	0.2757	AAG	0.2757	AAG	0.2757
10*	CGT	ARG	0.6916	CGC	0.3006	CGC	0.3006	CGC	0.3006	CGC	0.3006	CGC	0.3006	CGC	0.3006	CGC	0.3006
11*	AAA	LYS	0.7243	AAG	0.2757	AAG	0.2757	AAG	0.2757	AAG	0.2757	AAA	0.7243	AAA	0.7243	AAA	0.7243
12*	GGC	GLY	0.3506	GGT	0.6289	GGT	0.6289	GGT	0.6289	GGT	0.6289	GGT	0.6289	GGT	0.6289	GGT	0.6289
13*	GCT	ALA	0.4603	GCG	0.1926	GCG	0.1926	GCG	0.1926	GCG	0.1926	GCG	0.1926	GCT	0.4603	GCT	0.4603
14*	CGT	ARG	0.6916	CGC	0.3006	CGC	0.3006	CGC	0.3006	CAC	0.7063	CAC	0.7063	CAC	0.7063	CAC	0.7063
15	CTT	LEU	0.0471	CTT	0.0471	CTT	0.0471	CTG	0.8543	CTG	0.8543	CTG	0.8543	CTG	0.8543	CTG	0.8543
16	TGG	TRP	1	TGG	1	TGG	1	TGG	1	TGG	1	TGG	1	TGG	1	TGG	1
17	TAT	TYR	0.25	TAT	0.25	TAT	0.25	TAT	0.25	TAT	0.25	TAT	0.25	TAT	0.25	TAT	0.25
18*	GTA	VAL	0.285	GTG	0.118	GTG	0.118	GTG	0.118	GTC	0.0725	GTC	0.0725	GTC	0.0725	GTC	0.0725
19	GGT	GLY	0.6289	GGT	0.6289	GGT	0.6289	GGT	0.6289	GGT	0.6289	GGT	0.6289	GGT	0.6289	GGT	0.6289
20	GGT	GLY	0.6289	GGT	0.6289	GGT	0.6289	GGT	0.6289	GGT	0.6289	GGT	0.6289	GGT	0.6289	GGT	0.6289
21	CAA	GLN	0.1889	CAA	0.1889	CAA	0.1889	CAT	0.2937	CAT	0.2937	CAG	0.8111	CAG	0.8111	CAG	0.8111
22	CAA	GLN	0.1889	CAA	0.1889	CAA	0.1889	CAA	0.1889	CAA	0.1889	CAA	0.1889	CAG	0.8111	CAG	0.8111
23	TTT	PHE	0.2216	TTT	0.2216	TTT	0.2216	TTT	0.2216	TTT	0.2216	TTT	0.2216	TTT	0.2216	TTT	0.2216

## Sheet: J3
Codon changes observed within the J3 lines (relative to the Anc codon) over the course of the selection experiment. The positions initially engineered are indicated by the asterisks. The codon as well as the NRSCU value (see Methods) is listed for each transfer assayed. Nucleotide changes are indicated in red; nonsynonymous mutations are highlighted in blue.
Codon #	Anc	AA	NRSCU	Transfer
	Codon			0		1		5		11		21		35		50
1*	CAG	Gln	0.8111	CAA	0.1889	CAA	0.1889	CAA	0.1889	CAA	0.1889	CAG	0.8111	CAG	0.8111	CAG	0.8111
2*	CCG	PRO	0.7186	CCC	0.0087	CCC	0.0087	CCC	0.0087	CCC	0.0087	CCC	0.0087	CCG	0.7186	CCG	0.7186
3	TTG	LEU	0.0381	TTG	0.0381	TTG	0.0381	TTG	0.0381	TTG	0.0381	TTG	0.0381	TTG	0.0381	TTG	0.0381
4*	CGA	ARG	0	CGC	0.3006	CGC	0.3006	CGC	0.3006	CGC	0.3006	CGC	0.3006	CGC	0.3006	CGC	0.3006
5	GGT	GLY	0.6289	GGT	0.6289	GGT	0.6289	GGT	0.6289	GGT	0.6289	GGT	0.6289	GGT	0.6289	GGT	0.6289
6*	ACT	THR	0.4606	ACA	0.0437	ACA	0.0437	ACT	0.4606	ACT	0.4606	ACT	0.4606	ACT	0.4606	ACT	0.4606
7*	AAA	LYS	0.7243	AAG	0.2757	AAG	0.2757	AAA	0.7243	AAA	0.7243	AAA	0.7243	AAA	0.7243	AAA	0.7243
8*	GGC	GLY	0.3506	GGT	0.6289	GGT	0.6289	GGT	0.6289	GTT	0.5245	GTT	0.5245	GTT	0.5245	GTT	0.5245
9	AAG	LYS	0.2757	AAG	0.2757	AAG	0.2757	AAG	0.2757	AAG	0.2757	AAG	0.2757	AAG	0.2757	AAG	0.2757
10*	CGT	ARG	0.6916	CGC	0.3006	CGC	0.3006	CGC	0.3006	CGC	0.3006	CGC	0.3006	CGC	0.3006	CGC	0.3006
11*	AAA	LYS	0.7243	AAG	0.2757	AAG	0.2757	AAG	0.2757	AAG	0.2757	AAG	0.2757	AAG	0.2757	AAG	0.2757
12*	GGC	GLY	0.3506	GGT	0.6289	GGT	0.6289	GGT	0.6289	GGT	0.6289	GGT	0.6289	GGT	0.6289	GGC	0.3506
13*	GCT	ALA	0.4603	GCG	0.1926	GCG	0.1926	GCG	0.1926	GCG	0.1926	GCG	0.1926	GCG	0.1926	GCG	0.1926
14*	CGT	ARG	0.6916	CGC	0.3006	CGC	0.3006	CGC	0.3006	CGC	0.3006	CAC	0.7063	CAC	0.7063	CAC	0.7063
15	CTT	LEU	0.0471	CTT	0.0471	CTT	0.0471	CTT	0.0471	CTC	0.0381	CTC	0.0381	CTG	0.8543	CTG	0.8543
16	TGG	TRP	1	TGG	1	TGG	1	TGG	1	TGG	1	TGG	1	TGG	1	TGG	1
17	TAT	TYR	0.25	TAT	0.25	TAT	0.25	TAT	0.25	TAT	0.25	TAT	0.25	TAT	0.25	TAT	0.25
18*	GTA	VAL	0.285	GTG	0.118	GTG	0.118	GGG	0.0148	GGG	0.0148	GGG	0.0148	GGG	0.0148	GGG	0.0148
19	GGT	GLY	0.6289	GGT	0.6289	GGT	0.6289	GGT	0.6289	GGT	0.6289	GGT	0.6289	GGT	0.6289	GGT	0.6289
20	GGT	GLY	0.6289	GGT	0.6289	GGT	0.6289	GGT	0.6289	GTT	0.5245	GTT	0.5245	GTT	0.5245	GTT	0.5245
21	CAA	GLN	0.1889	CAA	0.1889	CAA	0.1889	CAA	0.1889	CAA	0.1889	CAA	0.1889	CAA	0.1889	CAG	0.8111
22	CAA	GLN	0.1889	CAA	0.1889	CAA	0.1889	CAA	0.1889	CAA	0.1889	CAA	0.1889	CAA	0.1889	CAA	0.1889
23	TTT	PHE	0.2216	TTT	0.2216	TTT	0.2216	TTC	0.7784	TTC	0.7784	TTC	0.7784	TTC	0.7784	TTC	0.7784
