# Supplementary material for: The Evolution of Molecular Compatibility between Bacteriophage ΦX174 and its Host
Source: Sci Rep. 2018 May 29;8:8350. doi: 10.1038/s41598-018-25914-7 (PMC5974221; doi:10.1038/s41598-018-25914-7)
Supplement: Supplementary file 4 — Table S3 [file 41598_2018_25914_MOESM4_ESM.xlsx]

## Sheet: Table S3
Accession numbers and descriptions for the 67 genomes from NCBI used for analysis of mutations observed in lines.
Accession #	Genome Description
AF176034	Coliphage phiX174 isolate Anc
AF176033	Coliphage phiX174 isolate SCSC2
AF176032	Coliphage phiX174 isolate SCSC1
AF176031	Coliphage phiX174 isolate SCS2
AF176030	Coliphage phiX174 isolate SCS1
AF176029	Coliphage phiX174 isolate SC2
AF176028	Coliphage phiX174 isolate SC1
AF176027	Coliphage phiX174 isolate S1
GU385905	Enterobacteria phage phiX174 isolate JACSK
GQ153915	Enterobacteria phage phiX174 isolate PhiX_ancestral
FJ849058	Enterobacteria phage phiX174 isolate JACS
EF380032	Enterobacteria phage phiX174 isolate DEL4
EF380031	Enterobacteria phage phiX174 isolate DEL1
EF380030	Enterobacteria phage phiX174 isolate 250C55
EF380029	Enterobacteria phage phiX174 isolate 250B55
EF380028	Enterobacteria phage phiX174 isolate 250A55
EF380027	Enterobacteria phage phiX174 isolate 10F90
EF380026	Enterobacteria phage phiX174 isolate 10E90
EF380025	Enterobacteria phage phiX174 isolate 10D90
EF380024	Enterobacteria phage phiX174 isolate 3F90
EF380023	Enterobacteria phage phiX174 isolate 3E90
EF380022	Enterobacteria phage phiX174 isolate 3D90
EF380021	Enterobacteria phage phiX174 isolate 100C90
EF380020	Enterobacteria phage phiX174 isolate 100B90
EF380019	Enterobacteria phage phiX174 isolate 100A90
EF380018	Enterobacteria phage phiX174 isolate 30C90
EF380017	Enterobacteria phage phiX174 isolate 30B90
EF380016	Enterobacteria phage phiX174 isolate 30A90
EF380015	Enterobacteria phage phiX174 isolate 10C90
EF380014	Enterobacteria phage phiX174 isolate 10B90
EF380013	Enterobacteria phage phiX174 isolate 10A90
EF380012	Enterobacteria phage phiX174 isolate 3C90
EF380011	Enterobacteria phage phiX174 isolate 3B90
EF380010	Enterobacteria phage phiX174 isolate 3A90
EF380009	Enterobacteria phage phiX174 isolate AP100
DQ079895	Coliphage WA11
DQ079894	Coliphage WA10
DQ079893	Coliphage WA4
DQ079892	Coliphage NC56
DQ079891	Coliphage NC51
DQ079890	Coliphage NC41
DQ079889	Coliphage NC37
DQ079888	Coliphage NC16
DQ079887	Coliphage NC11
DQ079886	Coliphage NC7
DQ079885	Coliphage NC5
DQ079884	Coliphage NC1
DQ079883	Coliphage ID45
DQ079882	Coliphage ID34
DQ079881	Coliphage ID22
DQ079880	Coliphage ID1
AF299314	Coliphage phiX174 isolate CMMloC
AF299313	Coliphage phiX174 isolate CMMloMhi
AF299312	Coliphage phiX174 isolate CGGloMhi
AF299311	Coliphage phiX174 isolate CGGloC
AF299310	Coliphage phiX174 isolate CGGhiMhi
AF299309	Coliphage phiX174 isolate CGGhiC
AF299308	Coliphage phiX174 isolate CMMhiMhi
AF299307	Coliphage phiX174 isolate CMMhiC
AF299306	Coliphage phiX174 isolate CMMhi
AF299305	Coliphage phiX174 isolate CMMlo
AF299304	Coliphage phiX174 isolate CGGhi
AF299303	Coliphage phiX174 isolate CGGlo
AF299302	Coliphage phiX174 isolate C
AF299301	Coliphage phiX174 isolate CM
AF299300	Coliphage phiX174 isolate CG
AF274751	Bacteriophage S13
