# Supplementary material for: The Evolution of Molecular Compatibility between Bacteriophage ΦX174 and its Host
Source: Sci Rep. 2018 May 29;8:8350. doi: 10.1038/s41598-018-25914-7 (PMC5974221; doi:10.1038/s41598-018-25914-7)
Supplement: Supplementary file 5 — Table S4 [file 41598_2018_25914_MOESM5_ESM.xlsx]

## Sheet: Table S4
Mutations observed in the eight engineered lines and the variation in nucleotide composition present within 67 publicly available genomes at these particular positions.
Strain	Transfer	Coding Region	Mutation	Frequency of appearance in other strains
S	11	D	V150V	synonymous
S	35	D	F70L	F: 100%
S	11	F	R50G	R: 100%
S	11	F	Y301F	Y: 100% (TAC: 92.5%, TAT: 7.5%)
S	35	F	A45V	A: 98.5% (GCC: 95.5%, GCT: 3%); T: 1.5%
S	11	H	P63S	P: 38.8% (CCT: 35.8%, CCC: 3%); H: 38.8%; S: 19.4%; Y: 3%
S	35	H	P63S	P: 38.8% (CCT: 35.8%, CCC: 3%); H: 38.8%; S: 19.4%; Y: 3%
E1	11	D	V150L	V: 100%
E1	21	D	V150L	V: 100%
E1	11	F	Q349H	Q: 100% (CAG: 73.1%, CAA: 26.9%)
E1	21	F	Q349H	Q: 100% (CAG: 73.1%, CAA: 26.9%)
E1	11	H	P63S	P: 38.8% (CCT: 35.8%, CCC: 3%); H: 38.8%; S: 19.4%; Y: 3%
E1	11	H	V44L	V: 98.5%; I: 1.5%
E1	21	H	A16V	A: 77.6% (GCC: 74.6%, GCT: 3%); V: 20.9%; I: 1.5%
E1	21	H	P63S	P: 38.8% (CCT: 35.8%, CCC: 3%); H: 38.8%; S: 19.4%; Y: 3%
E2	11	D	M151I	M: 98.5%; T: 1.5%
E2	21	D	M151I	M: 98.5%; T: 1.5%
E2	11	F	Q300S	Q: 100% (CAG: 98.5%, CAA: 1.5%)
E2	21	F	Q300S	Q: 100% (CAG: 98.5%, CAA: 1.5%)
E2	35	F	A45V	A: 98.5% (GCC: 95.5%, GCT: 3%); T: 1.5%
E2	35	F	D338N	D: 97%; N: 1.5%; H: 1.5%
E2	21	G	L56P	L: 100% (CTT: 85.1%, CTC: 14.9%)
E2	35	H	A16V	A: 77.6% (GCC: 74.6%, GCT: 3%); V: 20.9%; I: 1.5%
E2	35	nc	Deletion 965-991	Present in 12 complete genomes
E3	11	F	A45V	A: 98.5% (GCC: 95.5%, GCT: 3%); T: 1.5%
E3	21	F	A45V	A: 98.5% (GCC: 95.5%, GCT: 3%); T: 1.5%
E3	21	F	Q349H	Q: 100% (CAG: 73.1%, CAA: 26.9%)
E3	35	F	A45V	A: 98.5% (GCC: 95.5%, GCT: 3%); T: 1.5%
E3	11	H	S69S	synonymous
E3	21	H	S69S	synonymous
E3	35	H	A16V	A: 77.6% (GCC: 74.6%, GCT: 3%); V: 20.9%; I: 1.5%
E3	35	H	E84K	E: 100% (98.5% GAA, 1.5% GAG)
E3	35	nc	Deletion 965-991	Present in 12 complete genomes
E4	11	D	M151I	M: 98.5%; T: 1.5%
E4	21	D	M151I	M: 98.5%; T: 1.5%
E4	21	F	Q349H	Q: 100% (CAG: 73.1%, CAA: 26.9%)
E4	21	F	A45V	A: 98.5% (GCC: 95.5%, GCT: 3%); T: 1.5%
E4	35	F	A45V	A: 98.5% (GCC: 95.5%, GCT: 3%); T: 1.5%
E4	35	F	G101R	G: 62.7%; R: 16.4%; H: 10.4%; D: 7.5%; S: 3%
E4	35	H	A16V	A: 77.6% (GCC: 74.6%, GCT: 3%); V: 20.9%; I: 1.5%
E4	35	nc	Deletion 965-991	Present in 12 complete genomes
J1	50	A	S3P	S: 100%
J1	50	F	I345F	I: 100%
J1	50	F	Q196K	Q: 100% (CAA: 89.6%, CAG: 10.4%)
J1	50	F	T96S	T: 100% (ACT: 82.1%, ACC: 17.9%)
J1	50	H	M156V	M: 100%
J2	50	F	K166K	synonymous
J2	50	F	K83E	K: 88.1% (AAG: 83.6%, AAA: 4.5%); Q: 7.5%; E: 4.5%
J2	50	G	V98V	synonymous
J2	50	H	N145K	N: 89.6%; H: 10.4%
J2	50	nc	C->A	C: 73.1%; T: 26.9%
J3	50	F	G281C	G: 100% (GGC: 89.6%, GGT: 8.9%, GGA: 1.5%)
J3	50	F	I30L	I: 100%
J3	50	H	G23C	G: 100% (GGC: 92.5%, GGT: 7.5%)
J3	50	H	Y232D	Y: 100%
