# Supplementary material for: The Evolution of Molecular Compatibility between Bacteriophage ΦX174 and its Host
Source: Sci Rep. 2018 May 29;8:8350. doi: 10.1038/s41598-018-25914-7 (PMC5974221; doi:10.1038/s41598-018-25914-7)
Supplement: Supplementary file 6 — Table S5 [file 41598_2018_25914_MOESM6_ESM.xlsx]

## Sheet: Table S5
Mutations observed for the C1 line and the variation in nucleotide composition present within 67 publicly available genomes at these particular positions.
Transfer	Coding Region	Mutation	Frequency of appearance in other strains
5	F	L242F	L: 25.4% (CTC: 23.9%, TTA: 1.5%); F: 74.6% (TTC: 64.2%, TTT: 10.4%)
11	F	L242F	L: 25.4% (CTC: 23.9%, TTA: 1.5%); F: 74.6% (TTC: 64.2%, TTT: 10.4%)
11	F	S339P	S: 73% (TCG: 67.2%, TCA: 3%, TCT: 1.5%, TCC: 1.5%); A: 13.4% (GCT: 10.4%, GCG: 3%); P: 11.9%; L: 1.5%
11	H	P63S	P: 48.6% (CCT: 45.6%, CCC: 3%); H: 37.3%; S: 17.9%; Y: 3%
21	F	L424F	L: 25.4% (CTC: 23.9%, TTA: 1.5%); F: 74.6% (TTC: 64.2%, TTT: 10.4%)
21	F	S339P	S: 73% (TCG: 67.2%, TCA: 3%, TCT: 1.5%, TCC: 1.5%); A: 13.4% (GCT: 10.4%, GCG: 3%); P: 11.9%; L: 1.5%
21	H	P63S	P: 48.6% (CCT: 45.6%, CCC: 3%); H: 37.3%; S: 17.9%; Y: 3%
21	H	A74V	A; 88.1%; V: 11.9%
